# Supplementary material for: Adiposity and NMR-measured lipid and metabolic biomarkers among 30,000 Mexican adults
Source: Commun Med (Lond). 2022 Nov 14;2:143. doi: 10.1038/s43856-022-00208-2 (PMC9663185; doi:10.1038/s43856-022-00208-2)
Supplement: Supplementary file 1 — Supplementary Data 1 [file 43856_2022_208_MOESM1_ESM.xlsx]

## Sheet: Data1
Supplementary Data 1: 139 NMR biomarkers selected for the main analysis
ID	Metabolic group	Biomarker name	Label	Quantification method
1	Concentration of	Chylomicrons and extremely large VLDL particles (mol/l)	XXL-VLDL-P	Derived
2		Very large VLDL particles (mol/l)	XL-VLDL-P	Derived
3		Large VLDL particles (mol/l)	L-VLDL-P	Derived
4		Medium VLDL particles (mol/l)	M-VLDL-P	Derived
5		Small VLDL particles (mol/l)	S-VLDL-P	Derived
6		Very small VLDL particles (mol/l)	XS-VLDL-P	Derived
7		IDL particles (mol/l)	IDL-P	Derived
8		Large LDL particles (mol/l)	L-LDL-P	Derived
9		Medium LDL particles (mol/l)	M-LDL-P	Derived
10		Small LDL particles (mol/l)	S-LDL-P	Derived
11		Very large HDL particles (mol/l)	XL-HDL-P	Derived
12		Large HDL particles (mol/l)	L-HDL-P	Derived
13		Medium HDL particles (mol/l)	M-HDL-P	Derived
14		Small HDL particles (mol/l)	S-HDL-P	Derived
15	Total cholesterol in	Chylomicrons and extremely large VLDL (mmol/l)	XXL-VLDL-C	Derived
16		Very large VLDL (mmol/l)	XL-VLDL-C	Derived
17		Large VLDL (mmol/l)	L-VLDL-C	Derived
18		Medium VLDL (mmol/l)	M-VLDL-C	Derived
19		Small VLDL (mmol/l)	S-VLDL-C	Derived
20		Very small VLDL (mmol/l)	XS-VLDL-C	Derived
21		IDL (mmol/l)	IDL-C	Derived
22		Large LDL (mmol/l)	L-LDL-C	Derived
23		Medium LDL (mmol/l)	M-LDL-C	Derived
24		Small LDL (mmol/l)	S-LDL-C	Derived
25		Very large HDL (mmol/l)	XL-HDL-C	Derived
26		Large HDL (mmol/l)	L-HDL-C	Derived
27		Medium HDL (mmol/l)	M-HDL-C	Derived
28		Small HDL (mmol/l)	S-HDL-C	Derived
29	Free cholesterol in	Chylomicrons and extremely large VLDL (mmol/l)	XXL-VLDL-FC	Direct
30		Very large VLDL (mmol/l)	XL-VLDL-FC	Direct
31		Large VLDL (mmol/l)	L-VLDL-FC	Direct
32		Medium VLDL (mmol/l)	M-VLDL-FC	Direct
33		Small VLDL (mmol/l)	S-VLDL-FC	Direct
34		Very small VLDL (mmol/l)	XS-VLDL-FC	Direct
35		IDL (mmol/l)	IDL-FC	Direct
36		Large LDL (mmol/l)	L-LDL-FC	Direct
37		Medium LDL (mmol/l)	M-LDL-FC	Direct
38		Small LDL (mmol/l)	S-LDL-FC	Direct
39		Very large HDL (mmol/l)	XL-HDL-FC	Direct
40		Large HDL (mmol/l)	L-HDL-FC	Direct
41		Medium HDL (mmol/l)	M-HDL-FC	Direct
42		Small HDL (mmol/l)	S-HDL-FC	Direct
43	Esterified cholesterol in	Chylomicrons and extremely large VLDL (mmol/l)	XXL-VLDL-CE	Direct
44		Very large VLDL (mmol/l)	XL-VLDL-CE	Direct
45		Large VLDL (mmol/l)	L-VLDL-CE	Direct
46		Medium VLDL (mmol/l)	M-VLDL-CE	Direct
47		Small VLDL (mmol/l)	S-VLDL-CE	Direct
48		Very small VLDL (mmol/l)	XS-VLDL-CE	Direct
49		IDL (mmol/l)	IDL-CE	Direct
50		Large LDL (mmol/l)	L-LDL-CE	Direct
51		Medium LDL (mmol/l)	M-LDL-CE	Direct
52		Small LDL (mmol/l)	S-LDL-CE	Direct
53		Very large HDL (mmol/l)	XL-HDL-CE	Direct
54		Large HDL (mmol/l)	L-HDL-CE	Direct
55		Medium HDL (mmol/l)	M-HDL-CE	Direct
56		Small HDL (mmol/l)	S-HDL-CE	Direct
57	Triglycerides in	Chylomicrons and extremely large VLDL (mmol/l)	XXL-VLDL-TG	Direct
58		Very large VLDL (mmol/l)	XL-VLDL-TG	Direct
59		Large VLDL (mmol/l)	L-VLDL-TG	Direct
60		Medium VLDL (mmol/l)	M-VLDL-TG	Direct
61		Small VLDL (mmol/l)	S-VLDL-TG	Direct
62		Very small VLDL (mmol/l)	XS-VLDL-TG	Direct
63		IDL (mmol/l)	IDL-TG	Direct
64		Large LDL (mmol/l)	L-LDL-TG	Direct
65		Medium LDL (mmol/l)	M-LDL-TG	Direct
66		Small LDL (mmol/l)	S-LDL-TG	Direct
67		Very large HDL (mmol/l)	XL-HDL-TG	Direct
68		Large HDL (mmol/l)	L-HDL-TG	Direct
69		Medium HDL (mmol/l)	M-HDL-TG	Direct
70		Small HDL (mmol/l)	S-HDL-TG	Direct
71	Phospholipids in	Chylomicrons and extremely large VLDL (mmol/l)	XXL-VLDL-PL	Direct
72		Very large VLDL (mmol/l)	XL-VLDL-PL	Direct
73		Large VLDL (mmol/l)	L-VLDL-PL	Direct
74		Medium VLDL (mmol/l)	M-VLDL-PL	Direct
75		Small VLDL (mmol/l)	S-VLDL-PL	Direct
76		Very small VLDL (mmol/l)	XS-VLDL-PL	Direct
77		IDL (mmol/l)	IDL-PL	Direct
78		Large LDL (mmol/l)	L-LDL-PL	Direct
79		Medium LDL (mmol/l)	M-LDL-PL	Direct
80		Small LDL (mmol/l)	S-LDL-PL	Direct
81		Very large HDL (mmol/l)	XL-HDL-PL	Direct
82		Large HDL (mmol/l)	L-HDL-PL	Direct
83		Medium HDL (mmol/l)	M-HDL-PL	Direct
84		Small HDL (mmol/l)	S-HDL-PL	Direct
85	Total lipids in	Chylomicrons and extremely large VLDL (mmol/l)	XXL-VLDL-L	Derived
86		Very large VLDL (mmol/l)	XL-VLDL-L	Derived
87		Large VLDL (mmol/l)	L-VLDL-L	Derived
88		Medium VLDL (mmol/l)	M-VLDL-L	Derived
89		Small VLDL (mmol/l)	S-VLDL-L	Derived
90		Very small VLDL (mmol/l)	XS-VLDL-L	Derived
91		IDL (mmol/l)	IDL-L	Derived
92		Large LDL (mmol/l)	L-LDL-L	Derived
93		Medium LDL (mmol/l)	M-LDL-L	Derived
94		Small LDL (mmol/l)	S-LDL-L	Derived
95		Very large HDL (mmol/l)	XL-HDL-L	Derived
96		Large HDL (mmol/l)	L-HDL-L	Derived
97		Medium HDL (mmol/l)	M-HDL-L	Derived
98		Small HDL (mmol/l)	S-HDL-L	Derived
99	Mean diameter		VLDL-D	Direct
		Of VLDL particles (nm)
100		Of LDL particles (nm)	LDL-D	Direct
101		Of HDL particles (nm)	HDL-D	Direct
102		Apolipoprotein A-I (g/l)	ApoA1	Direct
103		Apolipoprotein B (g/l)	ApoB	Direct
104		Ratio of apolipoprotein B to apolipoprotein A-I	ApoB-ApoA1	Derived
105	Fatty acids and ratios of fatty acids	Polyunsaturated fatty acids (mmol/l)	PUFA	Direct
106		Monounsaturated fatty acids; 16:1, 18:1 (mmol/l)	MUFA	Direct
107		Saturated fatty acids (mmol/l)	SFA	Direct
108		22:6, docosahexaenoic acid (mmol/l)	DHA	Direct
109		18:2, linoleic acid (mmol/l)	LA	Direct
110		Omega-3 fatty acids (mmol/l)	FAw3	Direct
111		Omega-6 fatty acids (mmol/l)	FAw6	Direct
112		Total fatty acids (mmol/l)	TotFA	Direct
113		Ratio of polyunsaturated fatty acids to total fatty acids (%)	PUFA-FA	Derived
114		Ratio of monounsaturated fatty acids to total fatty acids (%)	MUFA-FA	Derived
115		Ratio of saturated fatty acids to total fatty acids (%)	SFA-FA	Derived
116		Ratio of 22:6 docosahexaenoic acid to total fatty acids (%)	DHA-FA	Derived
117		Ratio of 18:2 linoleic acid to total fatty acids (%)	LA-FA	Derived
118		Ratio of omega-3 fatty acids to total fatty acids (%)	FAw3-FA	Derived
119		Ratio of omega-6 fatty acids to total fatty acids (%)	FAw6-FA	Derived
120	Other biomarkers	Total cholines (mmol/l)	TotCho	Direct
121		Phosphatidylcholine and other cholines (mmol/l)	PC	Direct
122		Sphingomyelins (mmol/l)	SM	Direct
123		Lactate (mmol/l)	Lac	Direct
124		Citrate (mmol/l)	Cit	Direct
125		Glucose (mmol/l)	Glc	Direct
126		Alanine (mmol/l)	Ala	Direct
127		Glutamine (mmol/l)	Gln	Direct
128		Histidine (mmol/l)	His	Direct
129		Isoleucine (mmol/l)	Ile	Direct
130		Leucine (mmol/l)	Leu	Direct
131		Valine (mmol/l)	Val	Direct
132		Phenylalanine (mmol/l)	Phe	Direct
133		Tyrosine (mmol/l)	Tyr	Direct
134		Acetate (mmol/l)	Ace	Direct
135		Acetoacetate (mmol/l)	AcAce	Direct
136		3-hydroxybutyrate (mmol/l)	bOHBut	Direct
137		Albumin (signal area)	Alb	Direct
138		Creatinine (mmol/l)	Crea	Direct
139		Glycoprotein acetyls, mainly a1-acid glycoprotein (mmol/l)	Glyc-A	Direct
Based on the Nightingale Health Ltd metabolomics platform used, biomarker concentrations were estimated either directly from spectra obtained by NMR spectroscopy quantification, or, secondarily derived by post-estimation algorithms or calculations (e.g. ratios or sums for totals).
