# Supplementary material for: Adiposity and NMR-measured lipid and metabolic biomarkers among 30,000 Mexican adults
Source: Commun Med (Lond). 2022 Nov 14;2:143. doi: 10.1038/s43856-022-00208-2 (PMC9663185; doi:10.1038/s43856-022-00208-2)
Supplement: Supplementary file 2 — Supplementary Data 2 [file 43856_2022_208_MOESM2_ESM.xlsx]

## Sheet: Data2
Supplementary Data 2: Average association of each adiposity marker with each NMR biomarker (for 28,934 participants in the main analysis)
ID	Biomarker	Difference (95% CI) in SD-units of log-NMR biomarkers per 2-SD higher adiposity marker
		Figures 2 (basic adjustments) and 3 (additional adjustments)
		Body-mass index		Waist-hip ratio		Waist circumference		Hip circumference
		Basic adj.	+ WHR	Basic adj.	+ BMI	Basic adj.	+ HC and BMI	Basic adj.	+ WC and BMI
1	XXL-VLDL-P	0.41 (0.39, 0.43)	0.35 (0.33, 0.37)	0.32 (0.30, 0.34)	0.21 (0.18, 0.23)	0.40 (0.38, 0.42)	0.30 (0.26, 0.34)	0.27 (0.25, 0.30)	-0.31 (-0.35, -0.27)
2	XL-VLDL-P	0.45 (0.43, 0.48)	0.38 (0.36, 0.41)	0.37 (0.35, 0.40)	0.25 (0.22, 0.27)	0.45 (0.43, 0.48)	0.37 (0.32, 0.41)	0.31 (0.29, 0.33)	-0.35 (-0.39, -0.30)
3	L-VLDL-P	0.47 (0.45, 0.50)	0.40 (0.37, 0.42)	0.40 (0.38, 0.42)	0.27 (0.25, 0.30)	0.48 (0.46, 0.50)	0.41 (0.36, 0.45)	0.32 (0.30, 0.34)	-0.38 (-0.42, -0.34)
4	M-VLDL-P	0.44 (0.41, 0.46)	0.36 (0.34, 0.38)	0.38 (0.36, 0.41)	0.27 (0.24, 0.29)	0.45 (0.42, 0.47)	0.40 (0.35, 0.44)	0.29 (0.27, 0.31)	-0.37 (-0.41, -0.33)
5	S-VLDL-P	0.34 (0.32, 0.36)	0.28 (0.26, 0.30)	0.31 (0.28, 0.33)	0.22 (0.19, 0.24)	0.36 (0.33, 0.38)	0.33 (0.29, 0.37)	0.24 (0.21, 0.26)	-0.28 (-0.32, -0.23)
6	XS-VLDL-P	0.16 (0.14, 0.18)	0.13 (0.11, 0.16)	0.13 (0.11, 0.15)	0.09 (0.06, 0.11)	0.17 (0.15, 0.19)	0.15 (0.10, 0.19)	0.12 (0.10, 0.15)	-0.07 (-0.11, -0.03)
7	IDL-P	0.03 (0.01, 0.05)	0.03 (0.00, 0.05)	0.02 (-0.00, 0.05)	0.01 (-0.01, 0.04)	0.04 (0.02, 0.06)	0.03 (-0.01, 0.08)	0.04 (0.02, 0.06)	0.03 (-0.02, 0.07)
8	L-LDL-P	0.01 (-0.01, 0.03)	0.01 (-0.01, 0.03)	0.00 (-0.02, 0.03)	0.00 (-0.02, 0.03)	0.02 (-0.00, 0.04)	0.01 (-0.03, 0.06)	0.02 (0.00, 0.04)	0.05 (0.00, 0.09)
9	M-LDL-P	-0.01 (-0.04, 0.01)	-0.01 (-0.04, 0.01)	-0.01 (-0.04, 0.01)	-0.01 (-0.03, 0.02)	-0.00 (-0.03, 0.02)	0.00 (-0.04, 0.05)	0.01 (-0.01, 0.03)	0.07 (0.02, 0.11)
10	S-LDL-P	-0.03 (-0.05, -0.01)	-0.02 (-0.05, -0.00)	-0.02 (-0.05, 0.00)	-0.02 (-0.04, 0.01)	-0.02 (-0.04, 0.01)	-0.01 (-0.05, 0.04)	-0.00 (-0.02, 0.02)	0.08 (0.03, 0.12)
11	XL-HDL-P	-0.15 (-0.17, -0.13)	-0.12 (-0.15, -0.10)	-0.14 (-0.16, -0.12)	-0.10 (-0.12, -0.07)	-0.18 (-0.20, -0.16)	-0.18 (-0.23, -0.14)	-0.13 (-0.15, -0.11)	0.05 (0.01, 0.09)
12	L-HDL-P	-0.19 (-0.22, -0.17)	-0.16 (-0.18, -0.13)	-0.19 (-0.21, -0.16)	-0.14 (-0.16, -0.11)	-0.22 (-0.24, -0.20)	-0.23 (-0.27, -0.19)	-0.14 (-0.16, -0.12)	0.14 (0.10, 0.18)
13	M-HDL-P	-0.01 (-0.03, 0.02)	0.01 (-0.01, 0.04)	-0.07 (-0.09, -0.04)	-0.07 (-0.10, -0.05)	-0.02 (-0.04, 0.00)	-0.10 (-0.15, -0.06)	0.02 (-0.00, 0.04)	0.13 (0.08, 0.17)
14	S-HDL-P	0.11 (0.08, 0.13)	0.11 (0.08, 0.13)	0.03 (0.01, 0.06)	-0.00 (-0.03, 0.02)	0.11 (0.09, 0.14)	0.03 (-0.02, 0.07)	0.12 (0.10, 0.14)	0.10 (0.05, 0.14)
15	XXL-VLDL-C	0.42 (0.39, 0.44)	0.35 (0.33, 0.37)	0.34 (0.32, 0.36)	0.23 (0.20, 0.25)	0.41 (0.39, 0.44)	0.33 (0.29, 0.37)	0.28 (0.26, 0.30)	-0.32 (-0.36, -0.28)
16	XL-VLDL-C	0.41 (0.39, 0.44)	0.35 (0.33, 0.37)	0.34 (0.31, 0.36)	0.22 (0.20, 0.25)	0.42 (0.39, 0.44)	0.33 (0.29, 0.38)	0.29 (0.27, 0.31)	-0.30 (-0.34, -0.26)
17	L-VLDL-C	0.46 (0.44, 0.48)	0.38 (0.36, 0.40)	0.39 (0.36, 0.41)	0.26 (0.24, 0.29)	0.46 (0.44, 0.49)	0.39 (0.35, 0.44)	0.31 (0.29, 0.33)	-0.35 (-0.40, -0.31)
18	M-VLDL-C	0.40 (0.37, 0.42)	0.33 (0.30, 0.35)	0.35 (0.32, 0.37)	0.24 (0.22, 0.26)	0.41 (0.38, 0.43)	0.36 (0.32, 0.40)	0.27 (0.25, 0.29)	-0.32 (-0.36, -0.28)
19	S-VLDL-C	0.17 (0.15, 0.20)	0.14 (0.12, 0.17)	0.15 (0.13, 0.18)	0.11 (0.08, 0.13)	0.19 (0.17, 0.21)	0.18 (0.13, 0.22)	0.14 (0.12, 0.16)	-0.08 (-0.12, -0.04)
20	XS-VLDL-C	0.07 (0.05, 0.09)	0.06 (0.04, 0.09)	0.04 (0.01, 0.06)	0.02 (-0.01, 0.04)	0.08 (0.06, 0.10)	0.05 (0.00, 0.09)	0.07 (0.05, 0.10)	0.04 (-0.00, 0.09)
21	IDL-C	-0.02 (-0.04, 0.00)	-0.01 (-0.04, 0.01)	-0.03 (-0.05, -0.00)	-0.02 (-0.05, 0.00)	-0.01 (-0.04, 0.01)	-0.02 (-0.07, 0.02)	0.00 (-0.02, 0.03)	0.08 (0.03, 0.12)
22	L-LDL-C	-0.03 (-0.06, -0.01)	-0.03 (-0.05, -0.00)	-0.04 (-0.06, -0.01)	-0.03 (-0.05, -0.00)	-0.03 (-0.05, -0.00)	-0.03 (-0.07, 0.02)	-0.01 (-0.03, 0.02)	0.09 (0.04, 0.13)
23	M-LDL-C	-0.07 (-0.09, -0.05)	-0.06 (-0.08, -0.03)	-0.06 (-0.08, -0.04)	-0.04 (-0.07, -0.02)	-0.06 (-0.08, -0.03)	-0.05 (-0.09, -0.00)	-0.03 (-0.05, -0.01)	0.12 (0.07, 0.16)
24	S-LDL-C	-0.09 (-0.11, -0.07)	-0.08 (-0.10, -0.05)	-0.08 (-0.10, -0.05)	-0.05 (-0.08, -0.03)	-0.08 (-0.10, -0.06)	-0.06 (-0.11, -0.02)	-0.04 (-0.06, -0.02)	0.14 (0.09, 0.18)
25	XL-HDL-C	-0.06 (-0.09, -0.04)	-0.05 (-0.07, -0.03)	-0.07 (-0.09, -0.05)	-0.05 (-0.08, -0.03)	-0.09 (-0.11, -0.07)	-0.11 (-0.15, -0.07)	-0.06 (-0.09, -0.04)	0.00 (-0.04, 0.05)
26	L-HDL-C	-0.19 (-0.21, -0.17)	-0.15 (-0.17, -0.13)	-0.17 (-0.20, -0.15)	-0.13 (-0.15, -0.10)	-0.21 (-0.23, -0.19)	-0.22 (-0.26, -0.17)	-0.14 (-0.16, -0.12)	0.12 (0.08, 0.16)
27	M-HDL-C	-0.12 (-0.14, -0.10)	-0.09 (-0.11, -0.07)	-0.15 (-0.17, -0.12)	-0.12 (-0.14, -0.09)	-0.13 (-0.16, -0.11)	-0.18 (-0.22, -0.13)	-0.07 (-0.09, -0.04)	0.19 (0.14, 0.23)
28	S-HDL-C	-0.20 (-0.23, -0.18)	-0.17 (-0.19, -0.14)	-0.19 (-0.21, -0.16)	-0.13 (-0.16, -0.11)	-0.19 (-0.21, -0.16)	-0.17 (-0.21, -0.13)	-0.10 (-0.12, -0.08)	0.29 (0.25, 0.33)
29	XXL-VLDL-FC	0.44 (0.42, 0.46)	0.37 (0.35, 0.40)	0.36 (0.33, 0.38)	0.23 (0.21, 0.26)	0.44 (0.42, 0.46)	0.34 (0.30, 0.39)	0.30 (0.28, 0.32)	-0.34 (-0.38, -0.30)
30	XL-VLDL-FC	0.42 (0.40, 0.44)	0.36 (0.33, 0.38)	0.34 (0.31, 0.36)	0.22 (0.20, 0.24)	0.42 (0.40, 0.44)	0.33 (0.28, 0.37)	0.29 (0.27, 0.31)	-0.30 (-0.34, -0.25)
31	L-VLDL-FC	0.47 (0.45, 0.49)	0.39 (0.37, 0.41)	0.39 (0.37, 0.41)	0.26 (0.24, 0.29)	0.47 (0.45, 0.50)	0.40 (0.35, 0.44)	0.32 (0.30, 0.34)	-0.35 (-0.39, -0.31)
32	M-VLDL-FC	0.44 (0.42, 0.46)	0.36 (0.34, 0.39)	0.39 (0.36, 0.41)	0.27 (0.24, 0.29)	0.45 (0.43, 0.47)	0.40 (0.36, 0.44)	0.30 (0.27, 0.32)	-0.37 (-0.41, -0.33)
33	S-VLDL-FC	0.28 (0.26, 0.31)	0.23 (0.21, 0.26)	0.25 (0.23, 0.28)	0.18 (0.15, 0.20)	0.30 (0.28, 0.32)	0.27 (0.23, 0.32)	0.20 (0.18, 0.22)	-0.21 (-0.25, -0.17)
34	XS-VLDL-FC	-0.03 (-0.05, -0.01)	-0.03 (-0.05, -0.00)	-0.02 (-0.05, -0.00)	-0.02 (-0.04, 0.01)	-0.02 (-0.04, 0.01)	-0.00 (-0.05, 0.04)	0.00 (-0.02, 0.02)	0.09 (0.04, 0.13)
35	IDL-FC	-0.13 (-0.15, -0.10)	-0.10 (-0.13, -0.08)	-0.11 (-0.13, -0.08)	-0.07 (-0.10, -0.05)	-0.12 (-0.14, -0.09)	-0.10 (-0.14, -0.05)	-0.07 (-0.09, -0.05)	0.16 (0.11, 0.20)
36	L-LDL-FC	-0.09 (-0.11, -0.07)	-0.08 (-0.10, -0.05)	-0.08 (-0.11, -0.06)	-0.06 (-0.08, -0.03)	-0.08 (-0.11, -0.06)	-0.08 (-0.12, -0.03)	-0.05 (-0.07, -0.02)	0.13 (0.09, 0.17)
37	M-LDL-FC	-0.04 (-0.06, -0.01)	-0.03 (-0.05, -0.01)	-0.03 (-0.05, -0.00)	-0.02 (-0.04, 0.01)	-0.02 (-0.05, -0.00)	-0.01 (-0.06, 0.03)	-0.01 (-0.03, 0.01)	0.08 (0.03, 0.12)
38	S-LDL-FC	-0.06 (-0.08, -0.04)	-0.05 (-0.08, -0.03)	-0.05 (-0.07, -0.02)	-0.03 (-0.05, -0.01)	-0.05 (-0.07, -0.03)	-0.03 (-0.07, 0.02)	-0.03 (-0.05, -0.00)	0.10 (0.05, 0.14)
39	XL-HDL-FC	-0.10 (-0.12, -0.08)	-0.08 (-0.10, -0.06)	-0.09 (-0.11, -0.07)	-0.06 (-0.09, -0.04)	-0.12 (-0.14, -0.10)	-0.13 (-0.17, -0.08)	-0.09 (-0.11, -0.07)	0.01 (-0.03, 0.05)
40	L-HDL-FC	-0.21 (-0.24, -0.19)	-0.18 (-0.20, -0.15)	-0.19 (-0.22, -0.17)	-0.14 (-0.16, -0.11)	-0.23 (-0.26, -0.21)	-0.23 (-0.27, -0.19)	-0.16 (-0.18, -0.14)	0.15 (0.11, 0.19)
41	M-HDL-FC	-0.09 (-0.12, -0.07)	-0.06 (-0.09, -0.04)	-0.12 (-0.15, -0.10)	-0.10 (-0.13, -0.08)	-0.10 (-0.12, -0.08)	-0.14 (-0.19, -0.10)	-0.04 (-0.06, -0.02)	0.17 (0.13, 0.22)
42	S-HDL-FC	0.12 (0.10, 0.14)	0.11 (0.09, 0.14)	0.07 (0.04, 0.09)	0.03 (0.01, 0.05)	0.12 (0.10, 0.14)	0.06 (0.01, 0.10)	0.10 (0.08, 0.12)	-0.02 (-0.06, 0.03)
43	XXL-VLDL-CE	0.39 (0.37, 0.41)	0.33 (0.31, 0.35)	0.32 (0.29, 0.34)	0.21 (0.19, 0.24)	0.39 (0.37, 0.41)	0.31 (0.27, 0.35)	0.27 (0.24, 0.29)	-0.30 (-0.34, -0.25)
44	XL-VLDL-CE	0.40 (0.38, 0.42)	0.34 (0.31, 0.36)	0.33 (0.31, 0.35)	0.22 (0.20, 0.24)	0.40 (0.38, 0.43)	0.33 (0.28, 0.37)	0.28 (0.26, 0.30)	-0.30 (-0.34, -0.25)
45	L-VLDL-CE	0.44 (0.41, 0.46)	0.36 (0.34, 0.39)	0.37 (0.35, 0.39)	0.25 (0.23, 0.28)	0.44 (0.42, 0.47)	0.38 (0.34, 0.42)	0.30 (0.28, 0.32)	-0.34 (-0.38, -0.29)
46	M-VLDL-CE	0.34 (0.32, 0.36)	0.28 (0.26, 0.30)	0.29 (0.27, 0.32)	0.20 (0.18, 0.23)	0.35 (0.33, 0.37)	0.31 (0.26, 0.35)	0.24 (0.22, 0.26)	-0.25 (-0.30, -0.21)
47	S-VLDL-CE	0.09 (0.06, 0.11)	0.07 (0.05, 0.10)	0.07 (0.05, 0.09)	0.05 (0.02, 0.07)	0.10 (0.08, 0.13)	0.09 (0.05, 0.14)	0.08 (0.06, 0.11)	0.01 (-0.03, 0.06)
48	XS-VLDL-CE	0.11 (0.09, 0.14)	0.10 (0.08, 0.13)	0.06 (0.04, 0.09)	0.03 (0.01, 0.05)	0.12 (0.10, 0.14)	0.07 (0.02, 0.11)	0.11 (0.08, 0.13)	0.02 (-0.02, 0.06)
49	IDL-CE	0.03 (0.00, 0.05)	0.02 (0.00, 0.05)	0.01 (-0.01, 0.03)	0.00 (-0.02, 0.03)	0.03 (0.01, 0.05)	0.01 (-0.03, 0.06)	0.03 (0.01, 0.06)	0.04 (-0.00, 0.08)
50	L-LDL-CE	-0.01 (-0.04, 0.01)	-0.01 (-0.03, 0.01)	-0.02 (-0.04, 0.00)	-0.02 (-0.04, 0.01)	-0.01 (-0.03, 0.02)	-0.01 (-0.06, 0.03)	0.01 (-0.01, 0.03)	0.07 (0.03, 0.12)
51	M-LDL-CE	-0.07 (-0.10, -0.05)	-0.06 (-0.08, -0.04)	-0.06 (-0.09, -0.04)	-0.04 (-0.07, -0.02)	-0.06 (-0.08, -0.04)	-0.04 (-0.09, 0.00)	-0.03 (-0.05, -0.01)	0.13 (0.08, 0.17)
52	S-LDL-CE	-0.09 (-0.12, -0.07)	-0.08 (-0.10, -0.05)	-0.08 (-0.11, -0.06)	-0.06 (-0.08, -0.03)	-0.08 (-0.10, -0.06)	-0.07 (-0.11, -0.02)	-0.04 (-0.06, -0.02)	0.15 (0.10, 0.19)
53	XL-HDL-CE	-0.05 (-0.07, -0.03)	-0.04 (-0.06, -0.01)	-0.06 (-0.08, -0.04)	-0.05 (-0.07, -0.02)	-0.08 (-0.10, -0.05)	-0.10 (-0.14, -0.06)	-0.05 (-0.07, -0.03)	-0.00 (-0.04, 0.04)
54	L-HDL-CE	-0.17 (-0.19, -0.15)	-0.13 (-0.16, -0.11)	-0.16 (-0.18, -0.14)	-0.12 (-0.14, -0.09)	-0.19 (-0.21, -0.17)	-0.20 (-0.25, -0.16)	-0.13 (-0.15, -0.11)	0.11 (0.07, 0.15)
55	M-HDL-CE	-0.13 (-0.15, -0.11)	-0.10 (-0.12, -0.07)	-0.16 (-0.18, -0.13)	-0.13 (-0.15, -0.10)	-0.15 (-0.17, -0.12)	-0.19 (-0.23, -0.15)	-0.07 (-0.09, -0.05)	0.19 (0.15, 0.24)
56	S-HDL-CE	-0.21 (-0.23, -0.18)	-0.17 (-0.20, -0.15)	-0.18 (-0.20, -0.15)	-0.12 (-0.14, -0.09)	-0.19 (-0.21, -0.17)	-0.15 (-0.20, -0.11)	-0.11 (-0.13, -0.09)	0.26 (0.21, 0.30)
57	XXL-VLDL-TG	0.40 (0.38, 0.42)	0.34 (0.32, 0.36)	0.31 (0.29, 0.33)	0.20 (0.18, 0.22)	0.39 (0.36, 0.41)	0.28 (0.24, 0.33)	0.27 (0.25, 0.29)	-0.30 (-0.34, -0.26)
58	XL-VLDL-TG	0.44 (0.42, 0.46)	0.37 (0.35, 0.39)	0.36 (0.33, 0.38)	0.24 (0.21, 0.26)	0.44 (0.41, 0.46)	0.35 (0.31, 0.39)	0.30 (0.28, 0.32)	-0.33 (-0.37, -0.28)
59	L-VLDL-TG	0.48 (0.45, 0.50)	0.40 (0.37, 0.42)	0.40 (0.38, 0.42)	0.27 (0.25, 0.30)	0.48 (0.46, 0.50)	0.41 (0.36, 0.45)	0.32 (0.30, 0.34)	-0.38 (-0.43, -0.34)
60	M-VLDL-TG	0.44 (0.42, 0.47)	0.37 (0.34, 0.39)	0.39 (0.37, 0.41)	0.27 (0.25, 0.30)	0.45 (0.43, 0.47)	0.40 (0.36, 0.44)	0.30 (0.27, 0.32)	-0.38 (-0.43, -0.34)
61	S-VLDL-TG	0.40 (0.38, 0.42)	0.32 (0.30, 0.35)	0.36 (0.34, 0.38)	0.26 (0.23, 0.28)	0.41 (0.39, 0.43)	0.38 (0.34, 0.43)	0.26 (0.24, 0.28)	-0.36 (-0.40, -0.31)
62	XS-VLDL-TG	0.33 (0.30, 0.35)	0.26 (0.24, 0.29)	0.30 (0.28, 0.32)	0.22 (0.19, 0.24)	0.34 (0.32, 0.36)	0.32 (0.28, 0.37)	0.22 (0.20, 0.24)	-0.29 (-0.33, -0.25)
63	IDL-TG	0.25 (0.23, 0.28)	0.21 (0.18, 0.23)	0.23 (0.21, 0.26)	0.17 (0.14, 0.19)	0.27 (0.24, 0.29)	0.26 (0.21, 0.30)	0.17 (0.15, 0.19)	-0.22 (-0.27, -0.18)
64	L-LDL-TG	0.25 (0.23, 0.27)	0.20 (0.18, 0.23)	0.22 (0.20, 0.24)	0.15 (0.13, 0.18)	0.26 (0.24, 0.28)	0.24 (0.19, 0.28)	0.17 (0.15, 0.19)	-0.21 (-0.25, -0.16)
65	M-LDL-TG	0.19 (0.17, 0.21)	0.16 (0.13, 0.18)	0.17 (0.15, 0.20)	0.12 (0.10, 0.15)	0.20 (0.18, 0.23)	0.20 (0.15, 0.24)	0.14 (0.11, 0.16)	-0.14 (-0.19, -0.10)
66	S-LDL-TG	0.23 (0.21, 0.25)	0.19 (0.16, 0.21)	0.20 (0.18, 0.23)	0.14 (0.12, 0.17)	0.24 (0.22, 0.26)	0.22 (0.18, 0.27)	0.16 (0.14, 0.18)	-0.18 (-0.22, -0.14)
67	XL-HDL-TG	0.26 (0.24, 0.28)	0.21 (0.19, 0.24)	0.23 (0.20, 0.25)	0.16 (0.13, 0.18)	0.25 (0.23, 0.27)	0.21 (0.17, 0.26)	0.15 (0.13, 0.17)	-0.28 (-0.33, -0.24)
68	L-HDL-TG	0.06 (0.04, 0.08)	0.05 (0.02, 0.07)	0.05 (0.02, 0.07)	0.03 (0.01, 0.06)	0.05 (0.03, 0.07)	0.03 (-0.01, 0.08)	0.03 (0.01, 0.05)	-0.08 (-0.12, -0.04)
69	M-HDL-TG	0.40 (0.38, 0.42)	0.34 (0.32, 0.37)	0.31 (0.29, 0.33)	0.20 (0.17, 0.22)	0.41 (0.39, 0.43)	0.32 (0.27, 0.36)	0.30 (0.28, 0.32)	-0.23 (-0.27, -0.18)
70	S-HDL-TG	0.48 (0.46, 0.50)	0.40 (0.37, 0.42)	0.41 (0.39, 0.44)	0.28 (0.26, 0.31)	0.49 (0.47, 0.51)	0.44 (0.39, 0.48)	0.33 (0.31, 0.35)	-0.38 (-0.42, -0.34)
71	XXL-VLDL-PL	0.41 (0.39, 0.43)	0.35 (0.33, 0.37)	0.32 (0.30, 0.34)	0.21 (0.18, 0.23)	0.40 (0.38, 0.42)	0.30 (0.25, 0.34)	0.28 (0.26, 0.30)	-0.30 (-0.34, -0.26)
72	XL-VLDL-PL	0.42 (0.40, 0.44)	0.36 (0.33, 0.38)	0.33 (0.31, 0.36)	0.22 (0.20, 0.24)	0.42 (0.40, 0.44)	0.33 (0.28, 0.37)	0.29 (0.27, 0.31)	-0.29 (-0.34, -0.25)
73	L-VLDL-PL	0.48 (0.46, 0.50)	0.40 (0.38, 0.42)	0.40 (0.38, 0.43)	0.27 (0.25, 0.30)	0.48 (0.46, 0.51)	0.41 (0.37, 0.45)	0.33 (0.30, 0.35)	-0.38 (-0.42, -0.34)
74	M-VLDL-PL	0.43 (0.41, 0.45)	0.36 (0.33, 0.38)	0.38 (0.35, 0.40)	0.26 (0.24, 0.29)	0.44 (0.42, 0.46)	0.39 (0.35, 0.43)	0.29 (0.27, 0.31)	-0.36 (-0.40, -0.32)
75	S-VLDL-PL	0.31 (0.29, 0.34)	0.26 (0.24, 0.28)	0.27 (0.25, 0.29)	0.19 (0.16, 0.21)	0.33 (0.30, 0.35)	0.29 (0.24, 0.33)	0.22 (0.20, 0.24)	-0.23 (-0.27, -0.18)
76	XS-VLDL-PL	0.00 (-0.02, 0.02)	0.00 (-0.02, 0.02)	-0.00 (-0.03, 0.02)	-0.00 (-0.03, 0.02)	0.01 (-0.01, 0.04)	0.01 (-0.03, 0.06)	0.02 (0.00, 0.04)	0.07 (0.03, 0.11)
77	IDL-PL	-0.04 (-0.07, -0.02)	-0.04 (-0.06, -0.01)	-0.04 (-0.07, -0.02)	-0.03 (-0.06, -0.01)	-0.04 (-0.06, -0.01)	-0.04 (-0.08, 0.01)	-0.01 (-0.03, 0.01)	0.09 (0.05, 0.14)
78	L-LDL-PL	-0.00 (-0.03, 0.02)	-0.00 (-0.02, 0.02)	-0.01 (-0.03, 0.01)	-0.01 (-0.03, 0.02)	0.00 (-0.02, 0.03)	-0.00 (-0.05, 0.04)	0.02 (-0.01, 0.04)	0.06 (0.02, 0.10)
79	M-LDL-PL	0.07 (0.05, 0.09)	0.06 (0.04, 0.08)	0.06 (0.03, 0.08)	0.04 (0.01, 0.06)	0.08 (0.06, 0.10)	0.07 (0.02, 0.11)	0.07 (0.04, 0.09)	-0.00 (-0.05, 0.04)
80	S-LDL-PL	0.04 (0.02, 0.06)	0.03 (0.01, 0.06)	0.03 (0.01, 0.05)	0.02 (-0.01, 0.04)	0.05 (0.03, 0.07)	0.04 (-0.00, 0.09)	0.04 (0.02, 0.07)	0.02 (-0.02, 0.07)
81	XL-HDL-PL	-0.21 (-0.23, -0.19)	-0.17 (-0.19, -0.15)	-0.19 (-0.21, -0.16)	-0.13 (-0.15, -0.11)	-0.23 (-0.25, -0.21)	-0.23 (-0.27, -0.19)	-0.16 (-0.18, -0.14)	0.12 (0.08, 0.16)
82	L-HDL-PL	-0.18 (-0.20, -0.16)	-0.14 (-0.17, -0.12)	-0.18 (-0.21, -0.16)	-0.14 (-0.16, -0.11)	-0.20 (-0.22, -0.18)	-0.22 (-0.26, -0.18)	-0.13 (-0.15, -0.11)	0.17 (0.12, 0.21)
83	M-HDL-PL	0.04 (0.01, 0.06)	0.05 (0.03, 0.07)	-0.04 (-0.06, -0.01)	-0.05 (-0.08, -0.03)	0.02 (-0.00, 0.04)	-0.07 (-0.12, -0.03)	0.05 (0.03, 0.07)	0.10 (0.06, 0.14)
84	S-HDL-PL	0.23 (0.21, 0.26)	0.21 (0.19, 0.24)	0.14 (0.11, 0.16)	0.07 (0.04, 0.09)	0.22 (0.20, 0.25)	0.11 (0.07, 0.16)	0.18 (0.16, 0.20)	-0.07 (-0.11, -0.03)
85	XXL-VLDL-L	0.41 (0.39, 0.43)	0.35 (0.33, 0.37)	0.32 (0.30, 0.35)	0.21 (0.19, 0.23)	0.40 (0.38, 0.42)	0.30 (0.26, 0.35)	0.28 (0.26, 0.30)	-0.31 (-0.35, -0.27)
86	XL-VLDL-L	0.45 (0.43, 0.48)	0.38 (0.36, 0.41)	0.37 (0.35, 0.40)	0.25 (0.22, 0.27)	0.46 (0.43, 0.48)	0.37 (0.32, 0.41)	0.31 (0.29, 0.33)	-0.35 (-0.39, -0.30)
87	L-VLDL-L	0.47 (0.45, 0.50)	0.40 (0.37, 0.42)	0.40 (0.38, 0.42)	0.27 (0.25, 0.30)	0.48 (0.46, 0.50)	0.41 (0.36, 0.45)	0.32 (0.30, 0.34)	-0.38 (-0.42, -0.34)
88	M-VLDL-L	0.43 (0.41, 0.46)	0.36 (0.34, 0.38)	0.38 (0.36, 0.40)	0.26 (0.24, 0.29)	0.44 (0.42, 0.47)	0.39 (0.35, 0.44)	0.29 (0.27, 0.31)	-0.37 (-0.41, -0.33)
89	S-VLDL-L	0.33 (0.30, 0.35)	0.27 (0.24, 0.29)	0.29 (0.27, 0.32)	0.21 (0.18, 0.23)	0.34 (0.32, 0.36)	0.31 (0.27, 0.36)	0.23 (0.21, 0.25)	-0.26 (-0.30, -0.21)
90	XS-VLDL-L	0.13 (0.11, 0.15)	0.11 (0.08, 0.13)	0.10 (0.08, 0.13)	0.07 (0.04, 0.09)	0.14 (0.12, 0.16)	0.12 (0.08, 0.17)	0.11 (0.09, 0.13)	-0.04 (-0.08, 0.00)
91	IDL-L	0.01 (-0.01, 0.03)	0.01 (-0.01, 0.03)	0.00 (-0.02, 0.03)	-0.00 (-0.03, 0.02)	0.02 (-0.01, 0.04)	0.01 (-0.04, 0.05)	0.02 (0.00, 0.04)	0.05 (0.00, 0.09)
92	L-LDL-L	-0.01 (-0.03, 0.02)	-0.00 (-0.03, 0.02)	-0.01 (-0.03, 0.01)	-0.01 (-0.03, 0.02)	0.00 (-0.02, 0.03)	-0.00 (-0.05, 0.04)	0.01 (-0.01, 0.03)	0.06 (0.02, 0.10)
93	M-LDL-L	-0.02 (-0.05, -0.00)	-0.02 (-0.04, 0.00)	-0.02 (-0.04, 0.00)	-0.01 (-0.04, 0.01)	-0.01 (-0.03, 0.01)	-0.01 (-0.05, 0.04)	0.00 (-0.02, 0.02)	0.07 (0.03, 0.12)
94	S-LDL-L	-0.04 (-0.06, -0.02)	-0.03 (-0.06, -0.01)	-0.03 (-0.06, -0.01)	-0.02 (-0.05, 0.00)	-0.03 (-0.05, -0.00)	-0.02 (-0.06, 0.03)	-0.01 (-0.03, 0.01)	0.09 (0.04, 0.13)
95	XL-HDL-L	-0.15 (-0.17, -0.13)	-0.12 (-0.15, -0.10)	-0.14 (-0.16, -0.12)	-0.10 (-0.12, -0.07)	-0.18 (-0.20, -0.16)	-0.18 (-0.23, -0.14)	-0.13 (-0.15, -0.11)	0.05 (0.01, 0.09)
96	L-HDL-L	-0.20 (-0.22, -0.18)	-0.16 (-0.18, -0.14)	-0.19 (-0.21, -0.17)	-0.14 (-0.16, -0.12)	-0.23 (-0.25, -0.20)	-0.23 (-0.28, -0.19)	-0.15 (-0.17, -0.13)	0.15 (0.11, 0.19)
97	M-HDL-L	-0.02 (-0.05, -0.00)	-0.00 (-0.02, 0.02)	-0.08 (-0.10, -0.06)	-0.08 (-0.11, -0.06)	-0.04 (-0.06, -0.02)	-0.12 (-0.16, -0.07)	0.01 (-0.01, 0.03)	0.14 (0.10, 0.18)
98	S-HDL-L	0.07 (0.05, 0.09)	0.08 (0.05, 0.10)	0.01 (-0.02, 0.03)	-0.02 (-0.04, 0.01)	0.08 (0.06, 0.10)	0.00 (-0.04, 0.05)	0.10 (0.07, 0.12)	0.12 (0.08, 0.17)
99	VLDL-D	0.43 (0.41, 0.45)	0.36 (0.33, 0.38)	0.37 (0.34, 0.39)	0.25 (0.23, 0.27)	0.43 (0.40, 0.45)	0.36 (0.32, 0.40)	0.28 (0.26, 0.30)	-0.39 (-0.43, -0.35)
100	LDL-D	0.14 (0.12, 0.16)	0.12 (0.10, 0.14)	0.11 (0.09, 0.13)	0.07 (0.05, 0.10)	0.13 (0.11, 0.16)	0.11 (0.06, 0.15)	0.09 (0.07, 0.11)	-0.13 (-0.18, -0.09)
101	HDL-D	-0.23 (-0.25, -0.21)	-0.19 (-0.21, -0.17)	-0.20 (-0.22, -0.18)	-0.14 (-0.16, -0.12)	-0.26 (-0.28, -0.24)	-0.25 (-0.29, -0.21)	-0.19 (-0.21, -0.17)	0.10 (0.06, 0.14)
102	ApoA1	-0.09 (-0.12, -0.07)	-0.07 (-0.09, -0.05)	-0.11 (-0.13, -0.08)	-0.08 (-0.11, -0.06)	-0.11 (-0.13, -0.09)	-0.14 (-0.18, -0.09)	-0.06 (-0.08, -0.04)	0.10 (0.06, 0.14)
103	ApoB	0.20 (0.17, 0.22)	0.16 (0.14, 0.18)	0.17 (0.15, 0.20)	0.12 (0.10, 0.14)	0.21 (0.18, 0.23)	0.18 (0.14, 0.23)	0.14 (0.12, 0.16)	-0.14 (-0.18, -0.10)
104	ApoB-ApoA1	0.28 (0.26, 0.30)	0.23 (0.20, 0.25)	0.26 (0.24, 0.28)	0.19 (0.16, 0.21)	0.30 (0.28, 0.32)	0.29 (0.25, 0.34)	0.20 (0.18, 0.22)	-0.22 (-0.26, -0.18)
105	PUFA	0.12 (0.09, 0.14)	0.09 (0.07, 0.11)	0.12 (0.09, 0.14)	0.09 (0.06, 0.11)	0.12 (0.10, 0.15)	0.13 (0.08, 0.17)	0.08 (0.06, 0.10)	-0.11 (-0.15, -0.06)
106	MUFA	0.35 (0.33, 0.37)	0.30 (0.27, 0.32)	0.29 (0.27, 0.32)	0.20 (0.17, 0.22)	0.36 (0.34, 0.38)	0.30 (0.26, 0.35)	0.25 (0.23, 0.27)	-0.25 (-0.30, -0.21)
107	SFA	0.31 (0.29, 0.33)	0.26 (0.24, 0.28)	0.25 (0.22, 0.27)	0.16 (0.14, 0.19)	0.31 (0.29, 0.34)	0.25 (0.21, 0.29)	0.22 (0.20, 0.24)	-0.20 (-0.24, -0.16)
108	DHA	0.03 (0.01, 0.05)	0.02 (-0.00, 0.04)	0.03 (0.01, 0.05)	0.02 (-0.00, 0.05)	0.05 (0.02, 0.07)	0.06 (0.01, 0.10)	0.04 (0.02, 0.06)	0.03 (-0.01, 0.07)
109	LA	0.11 (0.08, 0.13)	0.08 (0.06, 0.10)	0.12 (0.10, 0.15)	0.10 (0.07, 0.12)	0.11 (0.09, 0.13)	0.13 (0.08, 0.17)	0.06 (0.04, 0.08)	-0.15 (-0.19, -0.10)
110	FAw3	0.13 (0.11, 0.15)	0.10 (0.08, 0.12)	0.13 (0.10, 0.15)	0.09 (0.07, 0.12)	0.14 (0.12, 0.17)	0.15 (0.10, 0.19)	0.09 (0.07, 0.12)	-0.09 (-0.14, -0.05)
111	FAw6	0.11 (0.09, 0.13)	0.09 (0.06, 0.11)	0.11 (0.09, 0.13)	0.08 (0.06, 0.11)	0.12 (0.09, 0.14)	0.12 (0.07, 0.16)	0.07 (0.05, 0.09)	-0.10 (-0.15, -0.06)
112	TotFA	0.27 (0.25, 0.29)	0.23 (0.20, 0.25)	0.23 (0.20, 0.25)	0.15 (0.13, 0.18)	0.28 (0.26, 0.30)	0.24 (0.19, 0.28)	0.19 (0.17, 0.21)	-0.20 (-0.24, -0.15)
113	PUFA-FA	-0.46 (-0.48, -0.44)	-0.40 (-0.42, -0.38)	-0.33 (-0.35, -0.31)	-0.20 (-0.22, -0.18)	-0.46 (-0.48, -0.43)	-0.33 (-0.37, -0.28)	-0.33 (-0.35, -0.31)	0.26 (0.22, 0.31)
114	MUFA-FA	0.46 (0.44, 0.48)	0.39 (0.37, 0.41)	0.37 (0.35, 0.40)	0.25 (0.22, 0.27)	0.47 (0.44, 0.49)	0.38 (0.34, 0.42)	0.32 (0.30, 0.34)	-0.32 (-0.37, -0.28)
115	SFA-FA	0.16 (0.14, 0.18)	0.16 (0.13, 0.18)	0.06 (0.03, 0.08)	0.01 (-0.02, 0.03)	0.15 (0.12, 0.17)	0.04 (-0.01, 0.08)	0.13 (0.11, 0.16)	0.00 (-0.04, 0.05)
116	DHA-FA	-0.17 (-0.19, -0.14)	-0.14 (-0.16, -0.12)	-0.13 (-0.15, -0.11)	-0.08 (-0.11, -0.06)	-0.15 (-0.17, -0.12)	-0.10 (-0.14, -0.05)	-0.09 (-0.11, -0.07)	0.19 (0.15, 0.23)
117	LA-FA	-0.36 (-0.38, -0.34)	-0.33 (-0.35, -0.30)	-0.23 (-0.25, -0.20)	-0.12 (-0.15, -0.10)	-0.37 (-0.39, -0.34)	-0.23 (-0.28, -0.19)	-0.29 (-0.31, -0.27)	0.10 (0.06, 0.14)
118	FAw3-FA	-0.02 (-0.05, -0.00)	-0.03 (-0.05, -0.00)	0.01 (-0.02, 0.03)	0.02 (-0.01, 0.04)	-0.01 (-0.03, 0.02)	0.04 (-0.01, 0.08)	-0.01 (-0.03, 0.01)	0.02 (-0.03, 0.06)
119	FAw6-FA	-0.47 (-0.49, -0.45)	-0.41 (-0.43, -0.39)	-0.35 (-0.37, -0.33)	-0.22 (-0.24, -0.19)	-0.48 (-0.50, -0.45)	-0.36 (-0.40, -0.31)	-0.34 (-0.37, -0.32)	0.27 (0.23, 0.32)
120	TotCho	0.11 (0.09, 0.13)	0.10 (0.08, 0.12)	0.08 (0.05, 0.10)	0.05 (0.02, 0.07)	0.11 (0.09, 0.14)	0.08 (0.03, 0.12)	0.09 (0.07, 0.11)	-0.04 (-0.08, 0.01)
121	PC	0.12 (0.09, 0.14)	0.10 (0.08, 0.12)	0.09 (0.07, 0.11)	0.06 (0.03, 0.08)	0.12 (0.09, 0.14)	0.08 (0.04, 0.13)	0.08 (0.06, 0.10)	-0.07 (-0.12, -0.03)
122	SM	0.05 (0.03, 0.08)	0.06 (0.04, 0.08)	-0.00 (-0.03, 0.02)	-0.02 (-0.05, 0.00)	0.05 (0.03, 0.08)	-0.01 (-0.06, 0.03)	0.07 (0.05, 0.09)	0.08 (0.04, 0.13)
123	Lac	0.14 (0.11, 0.16)	0.11 (0.09, 0.13)	0.12 (0.10, 0.15)	0.09 (0.06, 0.11)	0.14 (0.12, 0.16)	0.14 (0.09, 0.18)	0.09 (0.07, 0.11)	-0.12 (-0.16, -0.08)
124	Cit	-0.05 (-0.07, -0.03)	-0.04 (-0.07, -0.02)	-0.04 (-0.06, -0.02)	-0.03 (-0.05, -0.00)	-0.05 (-0.07, -0.02)	-0.02 (-0.07, 0.02)	-0.03 (-0.06, -0.01)	0.03 (-0.01, 0.08)
125	Glc	0.15 (0.13, 0.17)	0.13 (0.11, 0.15)	0.12 (0.09, 0.14)	0.08 (0.05, 0.10)	0.15 (0.13, 0.18)	0.12 (0.07, 0.16)	0.11 (0.09, 0.13)	-0.10 (-0.14, -0.05)
126	Ala	0.12 (0.10, 0.14)	0.11 (0.09, 0.13)	0.08 (0.05, 0.10)	0.04 (0.02, 0.06)	0.11 (0.09, 0.13)	0.05 (0.01, 0.10)	0.09 (0.07, 0.11)	-0.07 (-0.11, -0.02)
127	Gln	-0.25 (-0.27, -0.23)	-0.21 (-0.23, -0.19)	-0.21 (-0.23, -0.18)	-0.14 (-0.16, -0.12)	-0.25 (-0.28, -0.23)	-0.22 (-0.26, -0.17)	-0.17 (-0.19, -0.15)	0.20 (0.15, 0.24)
128	His	-0.13 (-0.16, -0.11)	-0.12 (-0.15, -0.10)	-0.08 (-0.10, -0.06)	-0.04 (-0.07, -0.02)	-0.16 (-0.19, -0.14)	-0.13 (-0.18, -0.09)	-0.14 (-0.16, -0.12)	-0.06 (-0.10, -0.02)
129	Ile	0.41 (0.39, 0.43)	0.36 (0.34, 0.39)	0.29 (0.26, 0.31)	0.17 (0.15, 0.19)	0.40 (0.38, 0.42)	0.26 (0.22, 0.30)	0.30 (0.28, 0.32)	-0.23 (-0.27, -0.18)
130	Leu	0.35 (0.33, 0.37)	0.31 (0.28, 0.33)	0.25 (0.22, 0.27)	0.15 (0.12, 0.17)	0.34 (0.32, 0.36)	0.22 (0.18, 0.26)	0.25 (0.23, 0.27)	-0.21 (-0.25, -0.17)
131	Val	0.43 (0.41, 0.45)	0.40 (0.38, 0.42)	0.22 (0.20, 0.25)	0.09 (0.07, 0.12)	0.40 (0.38, 0.42)	0.16 (0.12, 0.20)	0.34 (0.32, 0.36)	-0.08 (-0.13, -0.04)
132	Phe	0.27 (0.25, 0.30)	0.25 (0.23, 0.27)	0.17 (0.14, 0.19)	0.09 (0.06, 0.11)	0.28 (0.26, 0.30)	0.17 (0.13, 0.22)	0.23 (0.21, 0.25)	-0.04 (-0.08, 0.00)
133	Tyr	0.45 (0.43, 0.47)	0.41 (0.39, 0.44)	0.26 (0.24, 0.28)	0.13 (0.10, 0.15)	0.43 (0.41, 0.45)	0.21 (0.17, 0.26)	0.35 (0.33, 0.37)	-0.15 (-0.19, -0.11)
134	Ace	-0.04 (-0.07, -0.02)	-0.05 (-0.07, -0.03)	0.00 (-0.02, 0.02)	0.02 (-0.01, 0.04)	-0.03 (-0.05, -0.01)	0.03 (-0.02, 0.07)	-0.04 (-0.06, -0.02)	-0.02 (-0.06, 0.03)
135	AcAce	0.19 (0.17, 0.21)	0.17 (0.14, 0.19)	0.14 (0.12, 0.16)	0.09 (0.06, 0.11)	0.21 (0.18, 0.23)	0.16 (0.12, 0.20)	0.16 (0.14, 0.18)	-0.05 (-0.09, -0.01)
136	bOHBut	0.04 (0.02, 0.06)	0.03 (0.01, 0.05)	0.04 (0.02, 0.06)	0.03 (0.01, 0.06)	0.06 (0.04, 0.09)	0.08 (0.04, 0.13)	0.05 (0.03, 0.07)	0.03 (-0.01, 0.07)
137	Alb	-0.00 (-0.03, 0.02)	-0.01 (-0.03, 0.01)	0.02 (-0.00, 0.05)	0.03 (0.00, 0.05)	0.02 (-0.01, 0.04)	0.06 (0.02, 0.11)	0.01 (-0.01, 0.03)	0.01 (-0.03, 0.05)
138	Crea	-0.02 (-0.04, -0.00)	-0.01 (-0.03, 0.01)	-0.04 (-0.06, -0.02)	-0.04 (-0.06, -0.02)	-0.01 (-0.03, 0.00)	-0.03 (-0.07, 0.00)	0.01 (-0.01, 0.03)	0.10 (0.06, 0.13)
139	Glyc-A	0.38 (0.36, 0.40)	0.31 (0.29, 0.34)	0.33 (0.30, 0.35)	0.23 (0.20, 0.25)	0.40 (0.38, 0.43)	0.36 (0.32, 0.41)	0.28 (0.26, 0.30)	-0.23 (-0.28, -0.19)
All linear regression models are adjusted for age, sex, educational level, district of residence, smoking, alcohol intake, fasting duration, and NMR experiment site. 2-SD adiposity levels represent about 9 kg/m2 of body-mass index, 0.13 units of WHR, 21 cm of WC, and 18 cm of HC. AcAce=acetoacetate; Ace=acetate; Ala=alanine; Alb=albumin; Apo−A1=apolipoprotein A1; Apo−B=apolipoprotein B; BMI=body-…
